# Supplementary material for: Transgender health objectives of training for adult Endocrinology and Metabolism programs: Outcomes of a modified-Delphi study
Source: PLoS One. 2024 May 20;19(5):e0301603. doi: 10.1371/journal.pone.0301603 (PMC11104599; doi:10.1371/journal.pone.0301603)
Supplement: S1 Raw data — (XLSX) [file pone.0301603.s007.xlsx]

## Sheet: LO Means
Objective	Mean	Norm Distribution
T1_K1	4.85	0.577166		Mean	4.43455
T1_K2	3.7	0.16071		SD	0.378823
T1_K3	4.95	0.417292
T1_K4	4.05	0.629095
T1_K5	3.75	0.205782
T1_K6	4.3	0.98874
T1_S1	4.95	0.417292
T2_K1	4.25	0.935278
T2_K2	4.35	1.02721
T2_K3	4.65	0.895844
T2_K4	4.5	1.03751
T2_K5	4.55	1.00532
T2_A1	4.9	0.495055
T2_S1	4.3	0.98874
T2_S2	5	0.345669
T2_S3	4.8	0.661275
T2_S4	4.7	0.82385
T3_K1	4.9	0.495055
T3_K2	4.95	0.417292
T3_K3	4.1	0.713052
T3_K4	4.9	0.495055
T3_A1	4.7	0.82385
T3_S1	4.9	0.495055
T3_S2	4.95	0.417292
T3_S3	5	0.345669
T3_S4	4.25	0.935278
T3_S5	4.35	1.02721
T4_K1	4.2	0.869427
T4_K2	4.3	0.98874
T4_K3	3.8	0.258945
T4_K4	3.9	0.389142
T4_A1	4.45	1.05223
T4_S1	4.1	0.713052
T4_S2	4.4	1.04874
T4_S3	3.75	0.205782
T5A_K1	4.2	0.869427
T5A_K2	4.1	0.713052
T5A_A1	3.85	0.320214
T5A_A2	4	0.545439
T5A_A3	4.4	1.04874
T5A_A4	4.6	0.957307
T5A_A5	4.5	1.03751
T5A_A6	4.4	1.04874
T5A_S1	4.2	0.869427
T5A_S2	4.55	1.00532
T5A_S3	4.05	0.629095
T5A_S4	3.7	0.16071
T5B_A1	4.55	1.00532
T5B_A2	4.55	1.00532
T5B_A3	4.65	0.895844
T5B_A4	4.6	0.957307
T5B_A5	4.85	0.577166
T5B_A6	4.6	0.957307
T5C_A1	4.3	0.98874
T5C_S1	4.8	0.661275

## Sheet: Theme 1
	T1_K1	T1_K2	T1_K3	T1_K4	T1_K5	T1_K6	T1_S1
	5	5	5	5	4	5	5
	5	2	5	2	1	5	5
	5	5	5	5	5	5	5
	5	5	5	5	5	5	5
	5	5	5	5	5	5	5
	5	3	5	4	3	4	5
	5	4	5	5	2	4	5
	5	2	5	1	3	4	5
	5	4	5	4	4	4	5
	5	2	5	2	4	4	5
	4	3	5	5	4	4	5
	5	2	5	4	2	2	5
	5	5	5	5	5	5	5
	5	3	5	5	4	5	5
	5	4	5	4	4	4	5
	5	3	5	4	4	4	5
	5	5	5	3	3	3	5
	4	5	4	4	4	5	4
	5	3	5	4	4	4	5
	4	4	5	5	5	5	5
Mean	4.85	3.7	4.95	4.05	3.75	4.3	4.95
SD	0.366348	1.17429	0.223607	1.19097	1.11803	0.801315	0.223607
Frequencies
1	0	0	0	1	1	0	0
2	0	4	0	2	2	1	0
3	0	5	0	1	3	1	0
4	3	4	1	7	9	9	1
5	17	7	19	9	5	9	19
LO Mean	Norm Distribution		Theme Mean	4.36429
4.85	0.490262		Theme SD	0.554312
3.7	0.350993
4.95	0.411821
4.05	0.612843
3.75	0.389474
4.3	0.714883
4.95	0.411821

## Sheet: Theme 2
	T2_K1	T2_K2	T2_K3	T2_K4	T2_K5	T2_A1	T2_S1	T2_S2	T2_S3	T2_S4
	5	5	5	5	5	5	5	5	5	5
	4	5	2	5	5	5	1	5	5	5
	5	5	5	5	5	5	5	5	5	5
	5	5	5	5	5	5	5	5	5	5
	4	5	5	5	5	5	5	5	5	5
	4	4	4	4	4	4	4	5	3	4
	5	4	2	3	4	4	2	5	5	4
	2	2	5	4	4	5	4	5	5	5
	4	4	5	4	4	5	5	5	5	4
	4	4	5	5	3	5	5	5	5	5
	4	4	5	5	4	5	5	5	5	5
	4	4	5	4	5	5	5	5	5	4
	5	4	5	4	5	5	4	5	5	5
	4	5	5	5	5	5	4	5	5	5
	4	4	5	5	5	5	4	5	5	5
	5	5	5	5	5	5	4	5	5	5
	4	5	5	4	5	5	5	5	4	5
	4	4	5	4	4	5	5	5	4	4
	4	4	5	4	4	5	4	5	5	4
	5	5	5	5	5	5	5	5	5	5
Mean	4.25	4.35	4.65	4.5	4.55	4.9	4.3	5	4.8	4.7
SD	0.71635	0.74516	0.933302	0.606977	0.604805	0.307794	1.08094	0	0.523148	0.470162
Frequencies
1	0	0	0	0	0	0	1	0	0	0
2	1	1	2	0	0	0	1	0	0	0
3	0	0	0	1	1	0	0	0	1	0
4	12	10	1	8	7	2	7	0	2	6
5	7	9	17	11	12	18	11	20	17	14
LO Mean	Norm Dist		Theme Mean	4.6
4.25	0.612117		Theme SD	0.256038
4.35	0.96734
4.65	1.52871
4.5	1.44371
4.55	1.52871
4.9	0.78431
4.3	0.78431
5	0.459853
4.8	1.14844
4.7	1.44371

## Sheet: Theme 3
	T3_K1	T3_K2	T3_K3	T3_K4	T3_A1	T3_S1	T3_S2	T3_S3	T3_S4	T3_S5
	5	5	4	5	5	5	5	5	5	5
	5	5	1	5	2	5	5	5	1	5
	5	5	5	5	5	5	5	5	5	5
	5	5	5	5	5	5	5	5	5	5
	5	5	5	5	5	5	5	5	4	5
	5	5	4	5	5	5	5	5	4	5
	5	5	3	5	5	5	5	5	5	4
	5	5	3	5	5	5	5	5	4	5
	5	5	5	5	5	5	5	5	4	5
	5	5	5	5	3	5	5	5	2	4
	5	5	5	5	5	5	5	5	5	5
	5	5	5	4	5	5	5	5	5	2
	5	5	5	5	5	5	5	5	5	5
	5	5	4	5	5	5	5	5	4	5
	5	5	4	5	5	5	5	5	5	5
	5	5	3	5	5	5	5	5	5	3
	5	5	3	5	5	4	5	5	4	3
	3	4	3	4	4	4	4	5	4	3
	5	5	5	5	5	5	5	5	4	3
	5	5	5	5	5	5	5	5	5	5
Mean	4.9	4.95	4.1	4.9	4.7	4.9	4.95	5	4.25	4.35
SD	0.447214	0.223607	1.11921	0.307794	0.801315	0.307794	0.223607	0	1.06992	0.988087
Frequencies
1	0	0	1	0	0	0	0	0	1	0
2	0	0	0	0	1	0	0	0	1	1
3	1	0	5	0	1	0	0	0	0	4
4	0	1	4	2	1	2	1	0	8	2
5	19	19	10	18	17	18	19	20	10	13
LO Mean	Norm Dist		Theme Mean	4.7
4.9	0.993324		Theme SD	0.33665
4.95	0.899458
4.1	0.242086
4.9	0.993324
4.7	1.18504
4.9	0.993324
4.95	0.899458
5	0.796693
4.25	0.484998
4.35	0.690273

## Sheet: Theme 4
	T4_K1	T4_K2	T4_K3	T4_K4	T4_A1	T4_S1	T4_S2	T4_S3
	5	5	5	5	5	5	5	5
	5	5	5	3	3	5	5	5
	5	5	5	5	5	5	5	5
	5	5	5	5	5	5	5	5
	5	5	5	5	5	5	5	4
	4	5	3	3	4	3	4	3
	2	2	1	1	5	3	4	2
	3	4	1	1	3	2	4	1
	4	5	3	3	4	4	3	2
	2	2	1	1	3	3	2	1
	4	5	5	5	5	5	5	5
	4	1	4	4	4	3	5	4
	5	5	5	5	5	5	5	5
	5	5	4	5	4	4	3	4
	5	5	4	5	4	5	5	5
	5	5	4	5	5	3	4	3
	4	4	4	5	5	4	5	4
	4	4	4	4	5	4	5	4
	3	4	3	3	5	4	4	3
	5	5	5	5	5	5	5	5
Mean	4.2	4.3	3.8	3.9	4.45	4.1	4.4	3.75
SD	1.00525	1.21828	1.39925	1.48324	0.759155	0.967906	0.88258	1.37171
Frequencies
1	0	1	3	3	0	0	0	2
2	2	2	0	0	0	1	1	2
3	2	0	3	4	3	5	2	3
4	6	4	6	2	5	5	5	5
5	10	13	8	11	12	9	12	8
LO Mean	Norm Dist		Theme Mean	4.1125
4.2	1.39775		Theme SD	0.270911
4.3	1.15895
3.8	0.757091
3.9	1.08263
4.45	0.677749
4.1	1.47103
4.4	0.838549
3.75	0.601578

## Sheet: Theme 5a
	T5A_K1	T5A_K2	T5A_A1	T5A_A2	T5A_A3	T5A_A4	T5A_A5	T5A_A6	T5A_S1	T5A_S2	T5A_S3	T5A_S4
	5	5	5	5	5	5	5	5	5	5	3	3
	3	3	2	2	3	2	3	5	1	5	3	3
	5	5	5	5	5	5	5	5	5	5	5	5
	5	5	5	5	5	5	5	5	5	5	5	5
	5	5	4	4	4	5	5	5	4	5	4	4
	4	4	2	4	4	5	5	4	4	2	2	4
	4	4	5	3	4	4	3	4	4	3	4	1
	3	1	1	1	4	4	4	3	4	4	5	1
	4	4	4	4	4	5	4	5	4	4	3	4
	4	4	3	4	4	4	4	4	4	5	5	5
	4	4	4	4	4	5	4	5	4	5	3	4
	3	5	3	4	5	4	5	3	5	5	4	2
	5	4	4	5	5	5	5	5	4	5	4	4
	3	4	4	4	4	5	5	5	4	5	4	3
	4	3	4	4	5	5	5	5	4	5	4	5
	5	4	5	4	5	5	5	3	5	5	5	5
	4	4	4	4	4	5	5	4	5	4	5	4
	4	4	4	4	4	4	4	4	4	5	4	4
	5	5	4	5	5	5	4	4	4	4	4	3
	5	5	5	5	5	5	5	5	5	5	5	5
Mean	4.2	4.1	3.85	4	4.4	4.6	4.5	4.4	4.2	4.55	4.05	3.7
SD	0.767772	0.967906	1.13671	1.02598	0.598243	0.753937	0.688247	0.753937	0.894427	0.825578	0.887041	1.26074
Frequencies
1	0	1	1	1	0	0	0	0	1	0	0	2
2	0	0	2	1	0	1	0	0	0	1	1	1
3	4	2	2	1	1	0	2	3	0	1	4	4
4	8	10	9	11	10	5	6	6	12	4	8	7
5	8	7	6	6	9	14	12	11	7	14	7	6
LO Mean	Norm Dist		Theme Mean	4.2125
4.2	1.39678		Theme SD	0.285343
4.1	1.29357
3.85	0.623856
4	1.05953
4.4	1.12663
4.6	0.556005
4.5	0.841589
4.4	1.12663
4.2	1.39678
4.55	0.694635
4.05	1.18883
3.7	0.278639

## Sheet: Theme 5b
	T5B_A1	T5B_A2	T5B_A3	T5B_A4	T5B_A5	T5B_A6
	5	5	5	5	5	5
	3	3	1	3	4	2
	5	5	5	5	5	5
	5	5	5	5	5	5
	5	5	5	4	5	5
	5	4	5	5	5	4
	4	4	5	4	4	4
	4	4	5	5	5	5
	5	4	5	5	5	5
	5	4	4	4	5	5
	5	5	5	4	4	4
	5	5	5	4	5	4
	5	5	5	4	5	5
	4	4	5	5	5	5
	4	5	5	5	5	5
	5	5	5	5	5	5
	5	5	4	5	5	5
	5	4	4	5	5	5
	2	5	5	5	5	4
	5	5	5	5	5	5
Mean	4.55	4.55	4.65	4.6	4.85	4.6
SD	0.825578	0.604805	0.933302	0.598243	0.366348	0.753937
Frequencies
1	0	0	1	0	0	0
2	1	0	0	0	0	1
3	1	1	0	1	0	0
4	4	7	3	6	3	5
5	14	12	16	13	17	14
LO Mean	Norm Dist		Theme Mean	4.63333
4.55	2.69481		Theme SD	0.112546
4.55	2.69481
4.65	3.50604
4.6	3.39259
4.85	0.555649
4.6	3.39259

## Sheet: Theme 5c
	T5C_A1	T5C_S1
	5	5
	3	3
	5	5
	5	5
	5	5
	4	5
	4	5
	4	5
	4	4
	3	4
	5	5
	5	5
	5	5
	4	5
	4	5
	4	5
	5	5
	4	5
	3	5
	5	5
Mean	4.3	4.8
SD	0.732695	0.523148
Frequencies
1	0	0
2	0	0
3	3	1
4	8	2
5	9	17
LO Mean	Norm Dist		Theme Mean	4.55
4.3	0.878783		Theme SD	0.353553
4.8	0.878783
